# Supplementary material for: Health care utilization and health-related quality of life of injury patients: comparison of educational groups
Source: BMC Health Serv Res. 2021 Sep 19;21:988. doi: 10.1186/s12913-021-06913-3 (PMC8451142; doi:10.1186/s12913-021-06913-3)
Supplement: Supplementary file 1 — Additional file 1. Non-response analysis for patients aged ≥25 years. Description: Non-response analysis for patients aged ≥25 years [file 12913_2021_6913_MOESM1_ESM.xlsx]

## Sheet: Sheet1
Non-response analysis for patients aged ≥25 years
Characteristic	Response	Non-response	p-value
	(n=2606)	(n=7553)
Sex: Female, n (%)	1459 (56.0)	3747 (49.6)	<0.001
Age, mean (SD)	63.7 (15.5)	60.7 (20.8)	<0.001
Cause of trauma, n (%)			<0.001
Home and leisure	1542 (59.2)	5013 (66.4)
Traffic	650 (24.9)	1277 (16.9)
Sport	257 (9.9)	622 (8.2)
Occupational	157 (6.0)	614 (8.1)
Type of injury, n (%)
Mild TBI	201 (7.7)	609 (8.1)	0.569
Severe TBI	102 (3.9)	233 (3.1)	0.041
Other head or facial	211 (8.1)	789 (10.4)	0.001
Spinal cord injury	167 (6.4)	370 (4.9)	0.003
Rib fracture	98 (3.8)	236 (3.1)	0.116
Other thoracic injury	101 (3.9)	377 (5.0)	0.020
Fracture upper extremity	482 (18.5)	1091 (14.4)	<0.001
Other injury upper extremity	267 (10.2)	942 (12.5)	0.002
Pelvic injury	66 (2.5)	132 (1.7)	0.012
Hip fracture	265 (10.2)	837 (11.1)	0.196
Fracture of lower extremity	368 (14.1)	832 (11.0)	<0.001
Other injury of lower extremity	244 (9.4)	776 (10.3)	0.182
Other	34 (1.3)	329 (4.4)	<0.001
Hospitalized, n (%)1	1333 (51.2)	3467 (45.9)	<0.001
Hospital length of stay, mean (SD)	5.6 (5.2)	6.5 (7.0)	<0.001
Abbreviations: SD, standard deviation; TBI, traumatic brain injury.
1 73 missing values (2.8%) in response group and 206 (2.7%) missing values in non-response group
