# Supplementary material for: Health care utilization and health-related quality of life of injury patients: comparison of educational groups
Source: BMC Health Serv Res. 2021 Sep 19;21:988. doi: 10.1186/s12913-021-06913-3 (PMC8451142; doi:10.1186/s12913-021-06913-3)
Supplement: Supplementary file 2 — Additional file 2. Univariable and multivariable logistic regression analysis showing the determinants of health care utilization. Description: Univariable and multivariable logistic regression analysis [file 12913_2021_6913_MOESM2_ESM.xlsx]

## Sheet: Sheet1
Adjusted logistic regression model
Covariates	Hospitalization				Outpatient specialist				Outpatient rehabilitation				General Practitioner				Physiotherapist				Psychologist				Nursing care at home
	OR	95% CI lower	95% CI upper	p-value	OR	95% CI lower	95% CI upper	p-value	OR	95% CI lower	95% CI upper	p-value	OR	95% CI lower	95% CI upper	p-value	OR	95% CI lower	95% CI upper	p-value	OR	95% CI lower	95% CI upper	p-value	OR	95% CI lower	95% CI upper	p-value
Education level: Middle (ref: Low)	0.874	0.692	1.103	0.256	1.067	0.854	1.335	0.568	0.921	0.633	1.341	0.667	1.406	1.128	1.752	0.002	1.132	0.901	1.424	0.287	0.829	0.547	1.256	0.376	0.828	0.613	1.119	0.219
Education level: High (ref: Low)	0.795	0.633	0.999	0.049	1.113	0.894	1.387	0.338	0.896	0.615	1.307	0.57	1.384	1.111	1.723	0.004	1.189	0.949	1.491	0.132	0.764	0.499	1.17	0.216	0.664	0.49	0.899	0.008
Age	1.022	1.015	1.029	0	0.996	0.989	1.002	0.2	0.995	0.984	1.006	0.398	0.997	0.991	1.004	0.384	0.997	0.99	1.004	0.37	0.976	0.965	0.988	0	1.039	1.029	1.049	0
Male (ref Female)	1.342	1.111	1.622	0.002	0.8	0.667	0.96	0.017	1.521	1.117	2.071	0.008	0.804	0.67	0.964	0.018	0.623	0.517	0.75	0	1.301	0.923	1.833	0.133	0.723	0.562	0.929	0.011
1 chronic disease (ref: none)	1.119	0.904	1.384	0.301	1.187	0.964	1.46	0.106	1.181	0.835	1.67	0.346	1.608	1.314	1.968	0	1.05	0.851	1.294	0.65	1.375	0.938	2.014	0.102	1.458	1.114	1.909	0.006
multiple chronic diseases (ref: none)	0.939	0.726	1.216	0.636	1.2	0.93	1.547	0.161	1.446	0.964	2.167	0.074	1.953	1.528	2.496	0	1.045	0.804	1.36	0.741	1.612	1.024	2.537	0.039	1.997	1.463	2.726	0
Living with a partner (ref: Living without partner)	0.852	0.7	1.036	0.109	0.996	0.824	1.205	0.967	0.839	0.614	1.148	0.273	0.937	0.776	1.13	0.495	1.182	0.972	1.437	0.094	0.574	0.411	0.801	0.001	0.371	0.293	0.471	0
Traffic (ref: Home and leisure)	1.353	1.087	1.685	0.007	1.257	1.013	1.559	0.038	0.735	0.505	1.07	0.108	1.19	0.966	1.465	0.102	1.324	1.06	1.653	0.013	0.787	0.526	1.177	0.244	0.993	0.749	1.316	0.961
Sport (ref: Home and leisure)	1.28	0.926	1.768	0.135	1.418	1.026	1.96	0.034	0.425	0.216	0.84	0.014	0.801	0.58	1.107	0.178	1.53	1.111	2.108	0.009	0.246	0.096	0.632	0.004	0.813	0.484	1.366	0.434
Occupational (ref: Home and leisure	0.87	0.58	1.304	0.499	0.899	0.614	1.317	0.585	1.15	0.627	2.11	0.651	1.005	0.68	1.485	0.98	0.98	0.667	1.442	0.92	1.351	0.739	2.469	0.328	0.687	0.347	1.363	0.283
Spinal cord injury (ref: head)	1.164	0.797	1.701	0.432	3.995	2.649	6.023	0	1.504	0.75	3.018	0.251	0.87	0.594	1.275	0.475	7.05	4.668	10.648	0	0.908	0.474	1.74	0.771	3.695	2.203	6.199	0
Thoracic injury (ref:head)	1.149	0.809	1.633	0.437	1.204	0.856	1.693	0.287	0.633	0.277	1.446	0.278	1.096	0.776	1.547	0.604	1.409	0.967	2.055	0.074	0.4	0.183	0.877	0.022	1.622	0.922	2.852	0.093
Pelvic/hip injury (ref:head)	20.27	12.066	34.054	0	1.642	1.197	2.254	0.002	2.064	1.222	3.486	0.007	0.612	0.443	0.845	0.003	6.361	4.461	9.071	0	0.645	0.374	1.112	0.114	3.499	2.266	5.404	0
lower extremity injury (ref:head)	0.425	0.33	0.546	0	3.586	2.786	4.617	0	2.038	1.261	3.296	0.004	0.578	0.45	0.743	0	5.194	3.966	6.803	0	0.553	0.344	0.89	0.015	2.536	1.698	3.788	0
upper extremity injury (ref:head)	1.027	0.793	1.33	0.841	3.906	2.966	5.144	0	1.555	0.934	2.589	0.09	0.66	0.506	0.862	0.002	6.773	5.066	9.056	0	0.661	0.409	1.07	0.092	3.322	2.21	4.993	0
2 injuries (ref 1 injury)	1.812	1.449	2.266	0	1.197	0.954	1.501	0.12	0.894	0.594	1.344	0.589	1.102	0.883	1.376	0.39	1.049	0.832	1.323	0.685	1.408	0.946	2.096	0.092	1.175	0.865	1.595	0.302
3 or more injuries (ref 1 injury)	4.413	3.095	6.294	0	1.768	1.253	2.496	0.001	1.54	0.939	2.526	0.087	1.668	1.223	2.274	0.001	1.199	0.849	1.693	0.303	1.823	1.095	3.037	0.021	1.344	0.872	2.069	0.18
Length of hospital stay					1.033	1.009	1.057	0.006	1.156	1.121	1.191	0	1.036	1.015	1.057	0.001	1.092	1.063	1.123	0	1.094	1.064	1.125	0	1.124	1.094	1.155	0
