# Supplementary material for: Health care utilization and health-related quality of life of injury patients: comparison of educational groups
Source: BMC Health Serv Res. 2021 Sep 19;21:988. doi: 10.1186/s12913-021-06913-3 (PMC8451142; doi:10.1186/s12913-021-06913-3)
Supplement: Supplementary file 3 — Additional file 3. Complete case association between health care utilization (no/yes) and educational level, binary logistic regression analysis. Description: Logistic regression analysis with complete cases [file 12913_2021_6913_MOESM3_ESM.xlsx]

## Sheet: Sheet1
Complete cases Adjusted logistic regression model
Covariates	Hospitalization				Outpatient specialist				Outpatient rehabilitation				General Practitioner				Physiotherapist				Psychologist				Nursing care at home
	OR	95% CI lower	95% CI upper	p-value	OR	95% CI lower	95% CI upper	p-value	OR	95% CI lower	95% CI upper	p-value	OR	95% CI lower	95% CI upper	p-value	OR	95% CI lower	95% CI upper	p-value	OR	95% CI lower	95% CI upper	p-value	OR	95% CI lower	95% CI upper	p-value
Education level: Middle (ref: Low)	0.89	0.702	1.128	0.335	1.053	0.837	1.326	0.657	0.952	0.648	1.398	0.801	1.473	1.175	1.846	0.001	1.158	0.915	1.465	0.223	0.773	0.499	1.198	0.25	0.813	0.596	1.109	0.191
Education level: High (ref: Low)	0.79	0.626	0.996	0.046	1.071	0.854	1.342	0.553	0.885	0.598	1.31	0.543	1.342	1.071	1.682	0.011	1.215	0.964	1.532	0.099	0.786	0.508	1.215	0.278	0.652	0.476	0.893	0.008
Age	1.023	1.016	1.03	0	0.995	0.988	1.002	0.133	0.992	0.981	1.004	0.188	0.997	0.99	1.003	0.306	0.999	0.992	1.005	0.682	0.977	0.965	0.988	0	1.041	1.031	1.052	0
Male (ref Female)	1.305	1.076	1.582	0.007	0.813	0.674	0.981	0.031	1.473	1.07	2.03	0.018	0.8	0.663	0.965	0.02	0.605	0.5	0.733	0	1.266	0.887	1.807	0.194	0.718	0.554	0.931	0.012
1 chronic disease (ref: none)	1.119	0.903	1.387	0.303	1.213	0.983	1.496	0.072	1.169	0.817	1.672	0.394	1.62	1.319	1.991	0	1.048	0.846	1.299	0.666	1.415	0.954	2.099	0.084	1.48	1.122	1.952	0.006
multiple chronic diseases (ref: none)	0.93	0.716	1.209	0.589	1.217	0.94	1.577	0.136	1.491	0.988	2.251	0.057	1.952	1.52	2.508	0	1.043	0.801	1.358	0.755	1.6	1.003	2.552	0.049	2.024	1.475	2.777	0
Living with a partner (ref: Living without partner)	0.858	0.703	1.048	0.134	1.02	0.84	1.24	0.839	0.91	0.656	1.262	0.571	1.001	0.825	1.215	0.988	1.16	0.949	1.418	0.148	0.531	0.377	0.748	0	0.379	0.296	0.484	0
Traffic (ref: Home and leisure)	1.344	1.074	1.681	0.01	1.221	0.977	1.526	0.079	0.691	0.465	1.026	0.067	1.132	0.912	1.405	0.262	1.326	1.053	1.669	0.016	0.751	0.494	1.143	0.181	0.976	0.727	1.311	0.874
Sport (ref: Home and leisure)	1.263	0.91	1.752	0.163	1.412	1.013	1.967	0.042	0.426	0.215	0.845	0.015	0.812	0.584	1.13	0.218	1.511	1.089	2.096	0.013	0.261	0.101	0.673	0.005	0.833	0.488	1.424	0.505
Occupational (ref: Home and leisure	0.858	0.568	1.296	0.467	0.852	0.576	1.259	0.42	1.088	0.582	2.034	0.791	1.026	0.688	1.53	0.9	0.989	0.666	1.468	0.955	1.2	0.626	2.301	0.583	0.746	0.373	1.492	0.407
Spinal cord injury (ref: head)	1.131	0.768	1.665	0.533	3.525	2.313	5.372	0	1.635	0.808	3.307	0.172	0.77	0.514	1.153	0.205	6.993	4.555	10.735	0	0.779	0.382	1.589	0.492	3.626	2.122	6.196	0
Thoracic injury (ref:head)	1.132	0.79	1.62	0.5	1.159	0.814	1.65	0.414	0.675	0.293	1.553	0.355	1.11	0.777	1.587	0.566	1.426	0.964	2.108	0.075	0.44	0.2	0.967	0.041	1.637	0.916	2.928	0.096
Pelvic/hip injury (ref:head)	18.707	11.11	31.499	0	1.58	1.138	2.193	0.006	1.944	1.13	3.343	0.016	0.591	0.423	0.826	0.002	6.203	4.304	8.941	0	0.648	0.37	1.136	0.13	3.423	2.19	5.349	0
lower extremity injury (ref:head)	0.406	0.314	0.526	0	3.516	2.711	4.559	0	1.922	1.173	3.148	0.009	0.565	0.437	0.731	0	5.14	3.894	6.785	0	0.57	0.35	0.926	0.023	2.397	1.588	3.618	0
upper extremity injury (ref:head)	1.004	0.771	1.305	0.979	3.718	2.809	4.922	0	1.459	0.866	2.46	0.156	0.624	0.475	0.819	0.001	6.645	4.938	8.942	0	0.605	0.367	0.996	0.048	3.235	2.132	4.908	0
2 injuries (ref 1 injury)	1.809	1.44	2.274	0	1.243	0.983	1.572	0.069	0.897	0.587	1.37	0.614	1.096	0.872	1.378	0.433	1.102	0.868	1.4	0.426	1.448	0.963	2.177	0.075	1.127	0.82	1.55	0.461
3 or more injuries (ref 1 injury)	4.475	3.121	6.417	0	1.616	1.133	2.306	0.008	1.57	0.939	2.625	0.086	1.6	1.157	2.213	0.005	1.186	0.828	1.697	0.352	1.771	1.032	3.042	0.038	1.446	0.925	2.261	0.106
Length of hospital stay					1.035	1.011	1.06	0.004	1.161	1.127	1.197	0	1.037	1.016	1.059	0.001	1.089	1.059	1.12	0	1.093	1.063	1.123	0	1.126	1.097	1.156	0
