# Supplementary material for: Health care utilization and health-related quality of life of injury patients: comparison of educational groups
Source: BMC Health Serv Res. 2021 Sep 19;21:988. doi: 10.1186/s12913-021-06913-3 (PMC8451142; doi:10.1186/s12913-021-06913-3)
Supplement: Supplementary file 4 — Additional file 4. EQ-VAS scores by educational level. Description: EQ-VAS scores by educational level and patient and injury characteristics [file 12913_2021_6913_MOESM4_ESM.xlsx]

## Sheet: Sheet1
		Educational level
	Total	Low	Middle	High
	EQ-VAS scores, mean (SD)
Total	72.3 (18.7)	70.3 (19.5)	73.6 (17.9)	74.8 (17.5)
Age
25-44	76.3 (17.4)	71.0 (21.7)	75.1 (15.3)	78.3 (17.0)
45-64	74.3 (18.7)	72.7 (20.7)	74.7 (18.2)	75.7 (16.7)
≥65 years	70.1 (18.6)	69.3 (18.8)	71.0 (18.5)	71.7 (18.2)
Sex
Male	74.4 (18.0)	71.9 (19.9)	75.8 (16.7)	76.1 (16.2)
Female	70.7 (19.1)	69.4 (19.2)	71.1 (18.9)	73.3 (18.7)
Type of injury
Head	73.6 (18.2)	72.3 (18.0)	74.0 (19.4)	74.9 (17.7)
Spinal cord	68.8 (17.7)	64.1 (19.4)	72.5 (16.6)	73.0 (13.6)
Thoracic	73.2 (20.2)	69.8 (22.6)	76.1 (18.2)	76.6 (16.2)
Pelvic/hip	67.8 (20.9)	66.8 (21.9)	69.1 (18.7)	68.9 (20.4)
Upper extremity	75.4 (17.1)	73.8 (17.8)	75.4 (15.8)	77.7 (16.9)
Lower extremity	71.0 (18.5)	69.0 (18.8)	72.7 (18.7)	73.1 (17.3)
Number of injuries
1	72.6 (18.6)	70.6 (19.2)	73.7 (18.2)	75.1 (17.7)
2	72.0 (18.5)	69.7 (20.1)	73.6 (17.4)	74.2 (16.3)
≥3	70.8 (19.6)	68.9 (21.3)	72.2 (16.4)	72.9 (19.0)
Hospitalization
Not hospitalized	75.1 (17.7)	73.3 (18.1)	75.0 (18.0)	77.4 (16.7)
Hospitalized	69.9 (19.2)	68.1 (20.2)	72.6 (17.4)	71.2 (18.2)
Abbreviations: SD, standard deviation
